# Supplementary material for: De novo whole-genome assembly and annotation of Coffea arabica var. Geisha, a high-quality coffee variety from the primary origin of coffee
Source: G3 (Bethesda). 2024 Nov 15;15(1):jkae262. doi: 10.1093/g3journal/jkae262 (PMC11708220; doi:10.1093/g3journal/jkae262)
Supplement: jkae262_Supplementary_Data [file jkae262_supplementary_data.zip]

Archive with 10 entries (10 files):
- Figure_S1_G3-2024-405138.pdf
- Figure_S2_G3-2024-405138.pdf
- Figure_S3_G3-2024-405138.pdf
- Figure_S4_G3-2024-405138.pdf
- Figure_S5_G3-2024-405138.pdf
- File_S1_G3-2024-405138.docx
- Supplemental_Figure_Legends_G3-2024-405138.docx
- Table_S1_G3-2024-405138.docx
- Table_S2_G3-2024-405138.docx
- Table_S3_G3-2024-405138.docx
